# Supplementary material for: ALS spinal neurons show varied and reduced mtDNA gene copy numbers and increased mtDNA gene deletions
Source: Mol Neurodegener. 2010 May 26;5:21. doi: 10.1186/1750-1326-5-21 (PMC2889994; doi:10.1186/1750-1326-5-21)
Supplement: Additional file 1 — Data on each samples individual neurons' ND2 copy numbers, and ND4/ND2 and CO3/ND2 ratios. [file 1750-1326-5-21-S1.TXT]

ND2	63326 CTL ND4/ND2	63326 CTL CO3/ND2	63332 CTL ND4/ND2	63332 CTL CO3/ND2	63437 CTL ND4/ND2	63437 CTL CO3/ND2	63452 CTL ND4/ND2	63452 CTL CO3/ND2	63529 CTL ND4/ND2	63529 CTL CO3/ND2	63626 CTL ND4/ND2	63626 CTL CO3/ND2	56540 ALS ND4/ND2	56540 ALS CO3/ND2	56550 ALS ND4/ND2	56550 ALS CO3/ND2	57169 ALS ND4/ND2	57169 ALS CO3/ND2	57746 ALS ND4/ND2	57746 ALS CO3/ND2	60948 ALS ND4/ND2	60948 ALS CO3/ND2	60897 ALS ND4/ND2	60897 ALS CO3/ND2	63398 ALS ND4/ND2	63398 ALS CO3/ND2	63470 ALS ND4/ND2	63470 ALS CO3/ND2	63693 ALS ND4/ND2	63693 ALS CO3/ND2	63835 ALS ND4/ND2	63835 ALS CO3/ND2	63459 CTL ND4/ND2	63459 CTL CO3/ND2
116983.20	0.50	2.31																																
110983.20	0.53	2.72																																
118983.20	0.45	2.20																																
99383.20	0.49	2.12																																
105983.20	0.64	3.18																																
78883.20	0.79	4.04																																
93383.20	0.41	2.33																																
109983.20	0.45	2.41																																
90649.87	0.71	3.45																																
83883.20	0.59	2.97																																
131983.20	0.39	1.80																																
67483.20	0.87	4.05																																
123983.20	0.45	2.24																																
62583.20	0.43	2.54																																
104983.20	0.51	2.53																																
143983.20	0.52	0.93																																
98683.20	0.77	1.88																																
81283.20	0.76	1.81																																
109983.20	0.73	1.45																																
85883.20	0.77	1.92																																
71383.20	0.83	2.16																																
98283.20	0.49	1.24																																
97483.20	0.79	2.08																																
82483.20	0.80	2.23																																
87383.20	0.59	1.73																																
87683.20	0.58	1.71																																
91783.20	0.69	1.92																																
91783.20	0.60	1.51																																
97883.20	0.76	1.71																																
93483.20	0.72	1.78																																
79183.20	0.62	1.93																																
97983.20	0.69	1.89																																
71583.20	0.69	2.24																																
82483.20	0.81	2.27																																
73383.20	0.71	2.14																																
857.20			0.50	0.33																														
787.20			0.49	0.26																														
806.20			0.41	0.25																														
1203.20			0.49	0.31																														
798.20			0.53	0.20																														
1813.20			0.50	0.26																														
21983.20			0.59	0.47																														
1543.20			0.62	0.29																														
1133.20			0.48	0.27																														
499.20			0.45	0.20																														
760.20					1.81	0.31																												
169.20					4.92	0.90																												
121.20					3.14	0.76																												
983.20					2.09	0.56																												
1273.20					2.44	1.05																												
245.20					2.98	0.81																												
199.20					2.56	0.33																												
763.20					2.16	0.73																												
35.50					3.59	1.05																												
577.20					1.55	0.46																												
1123.20					2.40	0.65																												
123.20					3.60	0.86																												
75.90					2.92	0.60																												
203.20					3.21	0.64																												
41.60					0.00	0.96																												
140.20					2.60	0.51																												
308.20					1.58	0.38																												
218.20					2.15	0.47																												
349.20					1.82	0.42																												
280.90					2.13	0.40																												
405.20					2.18	0.47																												
13383.20							0.07	1.11																										
16383.20							0.07	1.19																										
13483.20							0.09	1.46																										
20883.20							0.06	1.33																										
1213.20							1.06	0.83																										
181.20							7.61	0.48																										
77.30							17.83	0.62																										
11683.20							0.14	0.66																										
78.00							21.13	0.52																										
135.20							12.27	0.32																										
705.20							2.64	0.90																										
166.20							12.26	0.44																										
108.20							19.02	0.36																										
4.50							466.29	2.89																										
40.60							65.97	0.55																										
76.40							35.32	0.40																										
29.40							105.72	0.83																										
132.20							23.66	0.42																										
8.40							378.37	1.51																										
18.70							171.21	1.26																										
0.00							0.00	0.00																										
0.00							0.00	0.00																										
581.20									5.66	0.64																								
690.20									4.74	0.40																								
716.20									5.37	0.64																								
90.20									14.17	0.82																								
78.80									16.31	0.89																								
28.10									19.87	2.26																								
257.20									7.92	0.70																								
105.20									6.90	0.62																								
67.60									16.10	1.77																								
103.20									8.26	0.36																								
80.00									15.60	0.98																								
78.40									11.53	0.76																								
53.70									0.20	0.00																								
349.20									7.67	0.87																								
511.20									6.26	1.02																								
68.80									13.02	0.87																								
268.20									5.96	0.63																								
1873.20									0.43	0.70																								
412.20									0.04	3.88																								
1333.20									0.29	0.98																								
87.20									3.60	0.39																								
203.20									2.44	0.33																								
0.60											185.50	10.52																						
21.20											9.59	0.67																						
26783.20											1.87	0.66																						
0.00											0.00	0.00																						
0.00											0.00	0.00																						
0.00											0.00	0.00																						
0.00											0.00	0.00																						
100983.20											1.25	0.65																						
9.50											20.35	1.45																						
7673.20											1.45	0.64																						
783.20											3.99	0.91																						
1203.20											0.12	1.06																						
2823.20											0.25	0.72																						
1733.20											0.20	0.97																						
1203.20											0.05	1.10																						
423.20											0.00	2.67																						
3623.20											0.00	1.72																						
3983.20											0.80	0.53																						
3083.20											0.21	0.64																						
8473.20											1.23	0.89																						
764.20											2.43	0.52																						
63.80											3.86	0.47																						
16883.20											0.60	0.08																						
44583.20											0.31	0.09																						
52083.20											0.28	0.00																						
671983.20											0.56	1.16																						
15283.20											0.14	0.03																						
1183.20											0.00	0.00																						
537983.20													0.	0.85																				
311.20													0.	0.08																				
180983.20													0.	0.40																				
123.20													0.	0.01																				
51.20													0.	0.15																				
2813.20													0.	0.20																				
0.00													0.	0.00																				
20.00													0.	0.24																				
4033.20													0.	0.73																				
0.00													0.	0.00																				
253983.20													0.	0.94																				
7893.20													0.	0.43																				
248.20													0.	0.02																				
620.20													0.	0.10																				
2069983.00													0.	1.31																				
0.00													0.	0.00																				
25183.20													0.	1.34																				
31.00													0.	51.27																				
0.00													0.	0.00																				
1033.20													0.	9.27																				
0.00													0.	0.00																				
1516.50													0.	0.01																				
101216.50													0.	0.19																				
620.20													0.	0.00																				
20883.20													0.	0.03																				
345.20															0.79	0.54																		
31.30															2.35	0.87																		
10.90															3.04	1.49																		
133.20															1.32	0.63																		
312.20															1.66	0.89																		
297.20															1.48	0.85																		
20.40															1.12	0.84																		
122.20															0.13	2.34																		
244.20															1.04	0.88																		
735.20															1.22	0.55																		
120.20															1.33	0.68																		
601.20															1.05	0.73																		
132983.20															0.68	0.48																		
402.20															1.36	0.61																		
129.20															1.05	0.29																		
241.20															2.13	0.49																		
205.20															1.88	0.36																		
346983.20															1.04	0.71																		
423.50															2.12	0.58																		
80.80															1.80	0.42																		
152.20															1.95	0.59																		
0.00															0.00	0.00																		
79.30															2.11	0.53																		
25.20															3.50	0.91																		
146.20															2.27	0.59																		
358.20																	2.14	0.59																
124.20																	1.82	0.16																
660.20																	2.12	0.46																
4013.20																	1.17	0.67																
3483.20																	1.18	0.54																
317.20																	1.76	0.28																
765.20																	0.00	0.15																
43883.20																	0.45	0.62																
7393.20																	0.72	0.68																
26983.20																	0.15	0.54																
4453.20																	1.27	0.86																
53283.20																	0.02	1.00																
630.20																	0.01	0.61																
146983.20																	1.36	0.89																
1063.20																	0.70	3.14																
28183.20																	0.08	0.50																
314983.20																	1.07	0.84																
113583.20																	0.02	0.01																
304983.20																	0.23	0.52																
641.20																	0.00	0.23																
1033.20																	0.00	4.19																
1057.50																	0.07	0.26																
2953.20																	0.02	4.00																
92283.20																			2.02	1.60														
201983.20																			1.04	1.43														
20583.20																			0.01	0.90														
13283.20																			0.01	0.79														
40483.20																			1.33	0.77														
16783.20																			1.41	0.83														
53183.20																			0.44	0.87														
15383.20																			0.16	0.85														
10783.20																			0.76	0.90														
13783.20																			0.73	0.71														
10183.20																			0.00	1.06														
16883.20																			1.06	0.83														
11583.20																			7.64	0.61														
7423.20																			0.49	0.86														
6639.90																			0.00	1.43														
6216.50																			0.00	0.78														
5883.20																			0.00	1.36														
958.20																			0.00	5.50														
4683.20																			0.00	0.00														
730.20																			0.00	0.00														
13.10																			0.00	0.00														
2218.20																			0.00	0.08														
105983.20																					0.82	1.72												
108983.20																					0.86	1.82												
68383.20																					0.88	2.09												
160983.20																					0.98	1.78												
523983.20																					1.22	1.41												
364983.20																					1.13	1.63												
306983.20																					0.91	1.56												
181983.20																					0.96	1.90												
80583.20																					0.98	2.41												
456983.20																					1.06	1.29												
162983.20																					0.87	1.68												
189983.20																					1.43	1.77												
79583.20																					0.87	2.00												
102983.20																					0.91	1.95												
80083.20																					0.92	2.10												
72583.20																					0.88	2.01												
88683.20																					0.95	2.15												
110983.20																					0.83	1.96												
132983.20																					0.83	1.91												
69083.20																					0.53	1.88												
311.70																							0.00	45.88										
1053.20																							0.00	2.49										
3769.90																							0.00	4.85										
0.00																																		
2959.90																							0.01	0.16										
10343.20																							0.42	1.36										
206.20																							0.00	0.18										
0.00																																		
612.20																							0.00	2.82										
100983.20																							0.05	2.06										
3543.20																							6.38	0.48										
65883.20																							0.78	0.86										
4756.70																							0.00	2.77										
1793.20																							0.00	1.66										
5356.50																							0.32	0.63										
6.50																							0.00	4.89										
6539.90																							0.00	0.66										
46.60																							0.00	11.83										
64083.20																							0.74	0.85										
2053.20																							1.64	1.09										
14583.20																							0.10	0.67										
48983.20																							0.01	0.80										
100983.20																									0.62	1.86								
85583.20																									0.70	1.89								
58683.20																									0.75	1.81								
71383.20																									0.60	1.84								
79783.20																									0.69	2.07								
404983.20																									0.86	1.79								
71383.20																									0.65	2.09								
78283.20																									0.75	2.04								
81083.20																									0.71	1.91								
12683.20																									0.91	1.18								
14483.20																									1.38	1.63								
12883.20																									1.09	1.28								
14683.20																									1.25	1.55								
30583.20																									1.53	1.12								
13883.20																									1.28	1.76								
14183.20																									1.18	1.38								
15283.20																									0.88	1.47								
14483.20																									1.35	2.13								
4383.20																											0.37	1.19						
1743.20																											0.17	1.20						
1963.20																											0.30	0.94						
4283.20																											0.34	1.59						
4103.20																											0.65	1.82						
2673.20																											0.49	1.75						
4173.20																											0.44	1.23						
1943.20																											0.65	1.01						
1703.20																											0.51	1.21						
11283.20																											0.41	0.96						
3793.20																											0.45	0.92						
929.87																											1.42	3.06						
2473.20																											0.35	0.87						
2993.20																											0.67	0.72						
2323.20																											0.59	1.39						
2163.20																											0.05	0.98						
3373.20																											0.63	1.86						
3653.20																											0.30	1.28						
73183.20																											0.58	2.15						
84483.20																											0.74	2.14						
70183.20																											0.83	2.09						
66083.20																													0.42	1.31				
87183.20																													0.86	1.65				
80483.20																													0.90	1.68				
84083.20																													0.75	1.40				
76683.20																													0.70	1.49				
94283.20																													0.63	1.26				
107983.20																													0.77	1.24				
70683.20																													0.80	1.50				
68883.20																													0.79	1.61				
70483.20																													0.53	1.38				
42183.20																													0.43	1.50				
49883.20																													0.67	2.41				
52683.20																													0.74	1.94				
37283.20																													0.49	2.03				
42283.20																													0.80	2.67				
38983.20																													0.47	1.44				
519983.20																													0.70	1.17				
122983.20																													0.73	1.55				
49683.20																													0.74	2.38				
3043.20																															1.40	0.53		
61.90																															3.43	0.48		
0.00																																		
0.00																																		
302.20																															2.57	0.80		
29.80																															1.77	0.31		
505.20																															1.20	0.35		
34.60																															2.40	0.72		
68.00																															1.52	0.48		
19483.20																															0.99	0.71		
732.20																															1.88	0.57		
25.20																															2.55	0.77		
20.30																															2.23	1.02		
4.80																															3.58	3.73		
35.20																															2.60	0.86		
31.90																															0.90	0.49		
49.90																															11.17	1.06		
10.70																															21.06	1.37		
4.70																															31.55	2.21		
0.00																																		
764.20																															0.05	0.00		
63.80																															0.00	0.00		
296.00																																	0.00	4.43
9390.00																																	0.13	0.94
4.28																																	0.00	0.71
30800.00																																	0.52	0.62
2483.33																																	0.00	1.57
0.03																																	0.00	4843.10
783.00																																	0.00	0.59
250.50																																	0.00	7.54
14833.33																																	0.45	0.71
19000.00																																	0.51	0.70
9173.33																																	0.44	0.99
151333.30																																	0.67	0.80
29100.00																																	0.45	0.46
17100.00																																	0.04	0.27
237.50																																	0.00	8.04
0.00																																		
1610.00																																	0.52	0.61
10000.00																																	0.58	0.66
14936.14																																	0.35	0.92
15178.54																																	0.38	0.90
23427.48																																	0.42	0.88
69956.38																																	0.35	0.96
79055.21																																	0.46	1.02
51879.19																																	0.44	1.03
21152.67																																	0.34	0.76
18404.67																																	0.40	1.00
19869.59																																	0.44	0.95
12180.87																																	0.39	0.85
12003.32																																	0.38	0.84
14925.67																																	0.30	0.72
13265.16																																	0.37	0.81
19441.26																																	0.39	0.81
17034.15																																	0.40	0.90
12002.27																																	0.36	0.67
89488.14																																	0.46	0.85
15015.77																																	0.37	0.89
